# Supplementary material for: Rett Syndrome Spectrum in Monogenic Developmental-Epileptic Encephalopathies and Epilepsies: A Review
Source: Genes (Basel). 2021 Jul 28;12(8):1157. doi: 10.3390/genes12081157 (PMC8394997; doi:10.3390/genes12081157)
Supplement: Supplementary file 1 [file genes-12-01157-s001.zip]

Archive with 2 entries (2 files):
- genes-1245896-Table S1.xlsx
- genes-1245896-Table S2.xlsx
