# Supplementary material for: Rett Syndrome Spectrum in Monogenic Developmental-Epileptic Encephalopathies and Epilepsies: A Review
Source: Genes (Basel). 2021 Jul 28;12(8):1157. doi: 10.3390/genes12081157 (PMC8394997; doi:10.3390/genes12081157)
Supplement: Supplementary file 1 [file genes-12-01157-s001.zip › genes-1245896-Table S1.xlsx]

## Sheet: Sheet1
Table S1. Literature descriptions of monogenic conditions with epilepsy and/or DE/EE and RTT syndrome spectrum
gene	CLINICAL AND GENETIC DATA							DIDIAGNOSTIC CRITERIA for RTT syndrome
							REQUIRED	EXCLUSION CRITERIA FOR TYPICAL RTT			MAIN CRITERIA				SUPPORTIVE CRITERIA FOR ATYPICAL RTT
	Gender, age	variant	inheritance	microcephaly	Epilepsy/	EEG	regression followed by recovery/stabilization (number; age)	Brain injury	Neurometabolic disease/severe infection	Grossly abnormal development ≤ 6 mo	Hand skills	Language	Gait	Stereotypic hand movements	Breathing abnormalities	Bruxism	Impaired sleep pattern	Abnormal muscle tone	Periph. vasomotor disturbances	Scoliosis/kyphosis	GR	Small cold hands and feet	Inappropriate laughing/screaming spells	Diminished response to pain	Intense eye communic.	tot	DX	ref
					EE/DE
STXBP1	13 pts (9 F, 3 NA)	c.1061G>A c.2307T>A c.416C>T p.(Pro139Leu) c.1099C>T p.(Arg367Ter) c.169+2T>C p.(Ile57Serfs7*) c.767T>C p.(Leu256Pro) c.1702+1G>A p.(Glu530_Gly 568del) c.1216C>T p.(Arg406Cys) c.T538C c.1658delC (p.Tyr554Thrfs*3) c.C1216T c.1217G>A	De novo	Yes : 4 (acquired : 3) NA : 2 No: 6	Yes : 11 NA : 1 Birth-6mo NS à WS (2) EE (7) NA: 3	Hyps: 3 MFD: 1 FD: 2 NA: 4 N: 1 Non-specific: 1	Yes: 5	No: 11	No: 11	Yes: 7	Yes: 2 (of which Partial loss: 1)	Yes: 3	Yes: 12	No: 2	Yes: 4	Yes: 6	Yes: 8	Yes: 7 (hypotonia: 2, spasticity: 1, NA: 4)	Yes: 2	Yes: 6	Yes: 3	Yes: 5	Yes: 4	Yes: 5	Yes: 4	6/11: 3; 5/11: 4	Atypical: 7/12	Schoenewolf-Greunlich; Cogliati Lopes Olson Sajan Romaniello
	Age : 7-29y		Presumed de novo (Olson)				Age: 6.5mo-2y (mean:1.2y)	(TCC: 1, early delayed myelination than N: 1)	NA: 1	NA. 1	No: 7 (of which: Impaired: 4, Never acquired: 3)	No: 9	Partial loss: 1	Yes: 10	No: 8	No: 6	No: 4	No: 5	No:10	No: 6	No: 9	No: 7	No: 8	No: 7	No: 8	9/11;7/11, 4/11, 1/11: 1 each	RTT-like: 4/12
			Not maternal (Sajan)				No: 7	NA: 1		No: 4		(Never acquired/ completely acquired: 7; Not lost: 2)	Impaired: 8	(midline, clapping, mouthing, hand washing)												NA: 1	“Typical RTT”: 1/12
													(Ataxia: 4; Ataxia+ Dyspraxia: 1, NA: 3)	Age: NA
													Absent: 3 (never acquired: )
SCN1A	NA, 7y	c.3965C > G (p.Arg1322Thr) (het)	?	yes	Yes	NA	No	NA	no	NA	“Partially conserved”	never acquired	never acquired	yes	y	n	n	y	NA	NA	NA	NA	NA	NA	NA	2021-02-11	RTT-like	Lucariello 2016
SCN2A	F, NA	c.3955C>T c.1270G>A; p.V424M)	De novo	No: 1	Yes: 2 (8mo; 17mo)	NA: 1	Yes: 1 (17mo)	No: 1	No: 2	No: 2	Poor: 1	Never acquired: 2	Never acquired: 1	Yes: 2	Y: 1	Y: 1	Y: 1	Y: 1	No: 2	No: 2	Y: 1 No: 1	Y: 1 No: 1	Y: 1 No: 1	Y: 1 No: 1	Y: 1 No: 1	2021-08-11	Atypical: 1	Schoenewolf-
	F, 11y			Yes: 1	GTC FS, T spasms, myo: 1	B-S + F IED: 1	NA: 1	Yes (brain atrophy, 5y)			Absent: 1		Impaired: 1	Stereotypies /	No: 1	No: 1	No: 1	No: 1								0/11	RTT-like: 1	Greunlich Liang
					NA: 1									automatisms
SCN8A	F, 20y	c. 1588C>T (p.Arg530Trp)	mosaic unaffected parent	NA	Yes IS (4mo), LGS	NA	yes	no	no	yes	no	yes	yes	yes	y	y	y	y	n	y	y	cold	n	y	n	2021-10-11	RTT-like	Olson
RHOBTB2	F, 6y	c.G602A (p.R201H) (het)	De novo	NA	Yes (generalized E; 6mo)	NA	No (stagnation, 6 mo)	NA	no	NA	no	y	y	y	n	y	y	n	y	n	y	y	n	y	y	2021-07-11	RTT-like	Lopes
SLC35A2	M, 8y	c.G772A (p.V258M)	XL	Yes	EE (not WS)	NA	No (stagnation at 6mo)	Brain atrophy, TCC, F-P periventricular heterotopies	Yes (IEF negative)	No	Yes	Yes	Yes	Yes	No	No	Y	Y	No	No	No	No	Y	No	No	2021-03-11	RTT-like	Lopes
GABRB2		c.904G>A p.(Val302Met)	De novo	Yes (acquired)	Yes (2y) T	Slow, abn. background	Yes (9mo)	no	no	no	yes	yes	yes	yes	yes	yes	no	no	no	No	no	yes	yes	no	yes	2021-05-11	Typical RTT	Cogliati
GABRG2		c.937_938 delinsGG, p.(Leu313Gly)	De novo (in mosaicism)	no	Yes (2mo) F myo	NA	Yes (12mo)	no	no	no	yes	No (Never acquired)	yes	yes	yes	yes	yes	Yes (hypo àhypertonus)	yes	Yes (kiphosis)	yes	yes	yes	NA	yes	2021-10-11	Atypical	Cogliati
GABRB3	M, NA	c.758C.T, p.P253L,	de novo (mosaic: 20%)	NA	Yes (11mo) Focal E/EE	MFD	NA	no (N)	no	NA	NA	NA	NA	Yes (HS)	NA	NA	NA	NA	NA	NA	NA	NA	NA	NA	NA	NA	RTT-like	Moller
GABBR2	F, 14y	p.Ala567Thr	De novo	NA	Yes E (9y)	N	y	no	no	y	y	n	Y (dyspraxia)	Y (Rubbing, hand-to-mouth)	y	NA	y	NA	y	NA	NA	NA	y	NA	NA	2021-09-11	Atypical	Yoo
GRIA2	F, 11y	c.1819C>G, p.Gln607Glu/p.Arg607Gly	De novo?	NA	Yes (IS 15 mo), T-C, FIA	polyS, slowSW	no	NA	no	NA	no	no	yes	Yes (HS + head nodding, rocking)	yes	no	no	yes	no	no	no	no	no	NA	NA	2021-02-11	RTT-like	salpietro
KCNB1	2F, NA 1M, NA	c.946G>A c.1135G>A p.G379R c.1121C>T p.T374I	De novo: 3	N: 2	Yes: 3 (1: 2y, 2: NA)	NA: 3	Yes (6mo): 1	No: 1	No: 1	No: 1	Lost: 2	Never acquired: 1	No gait: 1	Yes: 3 (Hand wringing: 1, NA: 2)	Yes: 2	Yes: 2	Yes: 2	Yes: 3	No: 2	No: 3	No: 3	No: 2	No: 2	No: 2	No: 1	2021-03-11	Typical: 1	Schoenewolf-
				Yes: 1			NA: 2	NA: 2	NA: 2	NA: 2		Lost: 1	Yes: 1		No: 1	No: 1	no: 1		Yes: 1			Yes: 1	Yes: 1	Yes: 1	Yes: 2	2021-05-11	Atypical RTT: 2	Greunlich
																										2021-07-11		Srivastava
KCNQ2	3F (9y, 30y, 2y)	c.997C>T (p.Arg333Trp) c.629G>A (p.Arg3894Gln) c.593G>A p.R198Q c.637C>T p.R213W c.2611A>G p.R871G c.637C>T p.Arg213Trp	De novo: 4	No: 2	Yes: 6	DiscontinuousMFD, F seizures: 1	No: 3	No: 3	No: 6	Yes: 3	Impaired: 2	Absent: 4	Broad-based, inverted pattern, dyspraxia: 1	Yes: 3 (flapping, washing, mouthing; stereotypic movements since 20mo)	Yes: 2	Yes: 1	Yes: 1	Yes: 6	No: 2	Yes: 2	Yes: 1	Yes: 1	Yes: 1	No: 1	No: 2	1/11: 3	RTT-like: 6/6	Spagnoli Mastrangelo Vidal Wang Mol Gen Genom Med
	3M (5y, 5y, 8.5y)		NA:1 ( c.637C>T p.R213W)	Yes: 2	Neonatal: 3 (clonic, tonic asymmetric, and focal with cyanosis)	2 independent F-T foci: 1	Yes: 3	NA. 1		No: 3	Absent: 1	NA: 1	Non-ambulant: 4	NA: 3	No: 3	No: 1	No: 1	(severe dystonic quadriparesis: 1; hypotonia: 2; non-specified: 3)	NA: 4	(Kyphoscoliosis: 1, non-specified : 1)	NA: 5	NA: 5	NA: 5	NA: 5	NA: 4	2/11: 2
			Maternal: 1 (c.2611A>G p.R871G)	NA: 2	< 18mo: 3 (generalized myoclonic, T-C)	NA: 4		Abnormal: 2			No: 1	Few words: 1	Aided (6y): 1		NA: 1	NA: 4	NA: 4			NA: 4						8/11 : 1
								(non-specified: 1; (fronto-insular atrophy, 4y: 1)			yes: 2
GRIN1	2M (5y, 14y) 1F (4y2mo)	c.1950C>G (p.Asn650Lys) c.1923G>A (p.Met641Ile) c.2377C>A, p.Val793Phe	De novo: 3	Yes: 2	Yes: 3 (2mo: 2; 7mo: 1), 1 refractory	F: 1	Yes: 1 (>3.5y) loss of hand skills	Thin CC, enlarged V, cerebellar (1) / cerebral (1) atrophy	No: 3	Yes: 3 (2mo, 2-3mo, NA)	Absent: 1	Non-verbal: 1	Non-ambulant: 3	Yes: 2	Yes: 3	Yes: 1 No: 2	Yes: 1 No: 2	No: 3	No: 3	No: 3	Yes: 1 No: 2	No: 3	Yes: 3	No: 3	No: 3	2/11: 1	RTT-like	Ohba Wang Mol Gen Genom Med
				No: 1	F: 2, NA: 1	Diffuse SW, PSW: 1	No: 2	NA: 1			yes: 1	NA: 2		No: 1												3/11: 2
						NA: 1					NA: 1
GRIN2B	3y	c.1657C > A p.Pro553Thr c.1928T>C, p.L643P	De novo: 2	No: 1 Head growth deceleration: 1	Yes: 2 (age NA: 1, 9y: 1)	Interictal gen discharges, T sz: 1 NA: 1	No: 2 (stagnation at 8mo: 1)	NA: 1	No: 2	NA: 1	Partially conserved: 1	Never acquired: 2	Lost: 2	Yes: 2 (midline: 1; age > 10y: 1)	Yes: 1 (aerophagia) no: 1	Yes: 1	Yes: 1	Yes: 1 (hypotonia)	Yes: 1 NA: 1	No: 1 NA: 1	No: 1 NA: 1	No: 1 NA: 1	No: 1 NA: 1	No: 1 NA: 1	No: 1 NA: 1	1/11: 1	RTT-like: 2	Lucariello Kyriakopoulos
	F, 19y				Gen T, TC, drug-resistant: 1			No: 1		No: 1	No: 1					NA: 1	NA: 1	No: 1								4/11: 1
HCN1	24y	c.1159G > T p.Ala387Ser	De novo	yes	Yes (NA)	NA	no	NA	no	NA	Never acquired	Never acquired	Lost	Yes (> 10y)	y	NA	NA	Yes (hypotonia)	NA	NA	NA	NA	NA	NA	NA	2021-02-11	RTT-like	Lucariello
MEIS2	F	c.955A>G p.R319G	De novo	no	Yes (age NA)	NA	no	NA	no	NA	no	no	no	yes	no	no	yes	yes	no	no	no	no	no	no	yes	2021-03-11	RTT-like	Srivastava
SLC6A1	36y; 10y	c.1657C > A p.Pro553Thr	De novo: 2	No: 1	Yes: 2 (4mo; NA) drug responsive:1 NA: 1	NA : 2	No :1	NA : 1	No : 2	NA : 2	Partially conserved: 1	Preserved: 1	Acquired (>30mo) : 1	Yes: 2 (> 10y: 1)	No: 1	NA: 2	NA: 2	Yes: 1 (hypotonia)	NA: 2	NA: 2	NA: 2	NA: 2	NA: 2	NA: 2	NA: 2	1/11: 1 6/11: 1	RTT-like: 1 Atypical RTT: 1	Lucariello Yoo
		p.Ala357Val		NA: 1			Yes : 1	No : 1			No: 1	No : 1	Yes (non-ambulant) : 1		NA: 1			NA: 1
KCNA2	F, 23y	c.1223C>T (p.Val408Ala)	De novo	yes	Yes (4mo) IS, polymorphous EE, drug resistant	NA	Yes (9mo)	No (cerebellar atrophy at 15y)	no	no	Lost (2y)	Never acquired	Never acquired (lost standing position at 9y)	yes	no	no	no	NA	yes	yes	no	Yes (small)	no	no	no	2021-03-11	RTT variant	Allou
HDAC4	NA, 19y	chr2.q37.1-q37.3	De novo	NA	Yes (11y)	NA	yes	no	no	NA	no	no	Yes (dyspraxia)	yes	NA	NA	NA	NA	NA	NA	NA	NA	NA	NA	NA	2021-08-11	Atypical RTT	Yoo
HDAC8	F, 11y	c.652G > T, p.Gly218Cys	De novo	NA	Yes (NA)	NA	Yes (>24mo) further motor deterioration (6y)	no	no	yes	impaired	Regressed (non-verbal)	Regressed (non-ambulant)	Yes (hand wringing)	NA	NA	NA	NA	NA	NA	NA	NA	NA	NA	NA	2021-10-11	RTT-like	Saikusa
NTNG1	NA, 7y F, 4y	chr1.p21.1-p13.2	De novo	NA: 1 No: 1 (head growth deceleration: 90th à 25th centile)	Yes: 2 (semiology: NA, eye rolling, TC); age: 6y, NA)	NA: 1 “Rhythmic background with high amplitude bursts”: 1	Yes: 1	No: 1	No: 2	NA: 1	Yes: 1	No: 1	Yes: 2 (wide-based, unsteady: 1; dyspraxia: 1	Yes: 2	NA: 1	NA: 1 Yes: 1	NA: 1 Yes: 1	NA: 1	NA: 1	NA: 1	NA: 1	NA: 1	NA: 1	NA: 1	NA: 1	7/11: 1 3/11: 1	Atypical RTT : 1 RTT-like: 1	Yoo
		apparently balanced translocation 46,XX,t(1;7)(p22;q32)					No: 1	Yes: 1 Atrophy (7mo); Myelination delay (2y)		No: 1	NA: 1	No: 1 (non-verbal)		NA: 1; clasping, mouthing, wringing- 2y: 1)	No: 1			No: 1	No: 1	No: 1	Yes: 1	No: 1	No: 1	No: 1	No: 1			Borg
ANXA11	NA, 7y	p.Arg210Trp	De novo	NA	Yes (3)	NA	yes	no	no	NA	no	no	Yes (dyspraxia)	yes	NA	NA	NA	NA	NA	NA	NA	NA	NA	NA	NA	2021-08-11	Atypical RTT	Yoo
KIF4B	NA, 16y	p.Met309Thr	De novo	NA	Yes (6y)	NA	yes	no	no	NA	no	no	Yes (dyspraxia)	yes	NA	NA	NA	NA	NA	NA	NA	NA	NA	NA	NA	2021-05-11	Atypical RTT	Yoo
RRN3	NA, 7y	p.Try436His	De novo	NA	Yes (10mo) drug-responsive	NA	yes	no	no	NA	no	no	Yes (dyspraxia)	yes	NA	NA	NA	NA	NA	NA	NA	NA	NA	NA	NA	2021-05-11	Atypical RTT	Yoo
ACTL6B	F, 21y	c.1027G>A, p.Gly343Arg	De novo	NA	Yes (3mo) IS, GTCS	NA	NA	Generalized atrophy (2y)	no	NA	NA	No (non-verbal)	Yes (non-ambulant)	Yes (hand wringing)	NA	NA	NA	NA	NA	NA	NA	NA	NA	NA	NA	NA	RTT-like	Bell
HNRNPU	M, 10y	c.2277dup, p.(Pro760Serfs*5)	unknown	no	Yes (8mo) F (including tonic + cyanosis), preceded by FS	Focal T slow multifocal IED	no	N	no	Y	Poor hand skills, no regression	Nonverbal (no regression)	Ambulant (impaired)	Yes (clapping, flapping)	yes	NA	no	yes	yes	NA	no	NA	NA	NA	No	2021-03-11	RTT-like	Spagnoli
HNRNPU	M, 5y	c.76del	De novo	no	FS, F intractable E (T + cyanosis) (13 mo)	Focal C-P theta; S/PSW in sleep	no	Corpus callosum hypoplasia	no	yes	NA	Speech impairment (regression NA)	Ambulant (impaired)	flapping	yes	NA	NA	Yes (hemiplegia)	NA	NA	no	NA	NA	NA	NA	2021-02-11	RTT-like	Shimada
MEF2C	6F, 3M	c.48C > G, p.Asn16Lys c.403-1G > T c.766C > T, p.Arg256* c.457delA c.48C>G p.R871G c.513_514insGA p.L172Dfs*16 c.959_960delGT p.G320Dfs*7 c.1421G>T p.*473Lnext*58 c.9A > T; p.R3S	De novo : 9	NA : 7	Yes : 9	Focal ( mid and post-T S-slowW, O PS-slow W, bi-F S) Gen SW: 1	No : 4	F subarachn space enlargement (1y): 1	No : 9	Yes : 4 (neonatal hypotonia : 1)	Poor hand skills : 2	No : 9 (Non-verbal : 6 Single words : 1)	Yes: 7	Yes: 9	NA : 4	Yes : 1	NA:7	Yes: 6	NA: 7	NA: 7	NA: 7	NA: 7	NA: 7	NA: 7	NA: 7	NA: 3	RTT-like: 8	Wang BMC Medical Genetics 2018
	(age range : 5y.9mo-24y)			Yes : 1	F, FS, SE, Myo: 2head drop	excess theta: 1 N: 1	Yes : 1 (after 1y)	increased T1/T2 periventricular signal: 2		NA : 3 No : 1	N : 2		(Non-ambulant: 3 Unstable/wide-based : 3; aided, NA: 2)	(hand clapping & wringing since 1y: 1 Mouthing: 1 NA: 7)	No : 5	No : 4	No: 2	(hypotonia: 5; dystonic posturing: 1)	No: 2	No: 2	Yes: 1	No: 2	No: 2	No: 2	No: 2	1/11: 5	RTT: 1	Vidal Rocha Bienvenu
				No : 1	Drug responsive : 4	NA: 1	NA : 4	abnormal : 2			NA : 5		No : 2			NA : 4		NA: 3			No: 1					2/11: 1
					Age : 18 mo (1), 26mo (1), NA. 7			N : 4
HECW2	1F (14y)	c.3988C > T	De novo	no	Yes (3y)	high-voltage slow central bursts (awake)	Yes (12y)	Cerebral and cerebellar atrophy	no	yes	yes	Non-verbal	Non-ambulant	hand tapping, flapping and wringing (not at midline) after 1 yo	no	no	yes	hypotonia	no	yes	yes	no	yes	no	no	2021-05-11	RTT-like	Nakamura
						F IED (sleep)
IQSEC2	5F (age NA)	c.2507C > T p.(Ala836Val) c.1591C > T p.(Arg531*) c.2507C > T p.(Ala836Val) c.4419_4420insC p.(Ser1474Gln fs*) c.2911C > T p.(Arg971Ter) c.325delC insGC p.(Gln1084Alafs Ter22) c.2911C > T p.(Arg971Ter) c.847_848delinsT p.(Gly283Serfs*23) c.2582G>C (p.S861T) c.2052_2053delCG	De novo: 12	Yes: 4	Yes: 12 (NA: 9; 2y: 1; 4y: 1; 3y: 1)	NA: 10	Yes: 5	Hypomyelination: 1 WM loss: 1 WM hypersignal: 2	No: 12	Yes: 4 (6mo: 1; NA: 3)	NA: 9	No: 5 (Never acquired: 2)	Yes: 8 (Gait ataxia: 4 Non-ambulant: 2; Delayed: 1 Regressed: 1, between 3 and 28y)	Yes: 12 (flapping: 1; Fits to the midline: 1; washing/rubbin: 1; midline HS: 1; NA: 8)	NA: 12	NA: 12 NA: 4	Yes: 2	Yes: 8 (Hypotonia: 7; UULL spasticity: 1)	no	Yes: 3	NA: 12	NA: 12	NA: 12	NA: 12	NA: 12	NA: 12	RTT-like: 12/12	Radley Gandomi Tran Mau-Them
	7M (ages : NA : 3 ; 3y-28y in 4)	Truncating duplication: 2		Mild relative: 1	TC: 5 Absence: 2 F: 2, complex: 1 Myo: 2 NA: 1 SE: 1	No: 2	Possible: 1	atrophy: 5		NA: 8	Absent: 1	Regressed: 1 (between 3 and 28y)	NA: 3		NA: 4	No: 8	NA: 4			No: 5
				No: 7	>1 type: 2		No: 6	F lobe hypoplasia: 1			Partially conserved: 1	NA: 3	No: 1		No: 8		No: 8			NA: 4
								cortical dysplasia: 1			No: 1
								no: 1
IQSEC2	3F (14y, 12y, 9y)	c.2582+2T>C, p. NA	het, de novo : 2	Yes : 2	Yes : 5/5 (1.5y-3.5y, mean: 2.2y)	LGS pattern: 2	No	No: 2 (N MRI)	No 5/5	Yes: 2/5	NA: 5/5	Yes: 3/5	No regression	Yes: 3	No: 5/5	Yes: 1/5	NA: 5/5	Yes (hypotonia): 2/5	NA: 5/5	1/5 (scoliosis)	Yes: 2/5	NA: 5/5	NA: 5/5	NA: 5/5	NA: 5/5	2/12: 2	“RTT-like ”	Barrie
	2M (7y, 14y)	c.3817C>T, p.(Gln1273Ter) x 2	het/unknown : 1	Borderline : 1	Refractory LGS : 2	mod slowing: 1	EE-related Regression: 1/5	Delayed / incomplete myelination: 2		NA: 3		No: 2/5	Non-verbal: 3/5	No: 2				NA: 1/5			No: 3/5					1/12: 1
		c.2507C>T, p.(Ala836Val)	hemi/mat : 2	No : 2	Refractory epilepsy : 2	focal: 1		Mild diffuse parenchymal volume loss: 1					Impaired: 2/5	Flapping: 2				Normal: 2/5
		c.4419delC, p.(Ser1474ValfsTer21)			Focal with impaired awareness: 1	gen: 1		Non-specific: 1						Hand-wringing: 1
					SE: 1	Multifocal & gen IED: 2								Mouthing: 1
						Focal & gen IED: 1								(Body rocking: 1)
						Gen IED: 1
IQSEC2	F, 8y ; 11y, 19y	c.4039dup, p.(Ala1347Glyfs*40)	De novo	No : 4	F: 2 (apnea, cyanosis, hypertonus): 1 (19mo); gaze fixity, localized tremors, sialorrhea, T-C): 1 (18mo)	F IED : 2	Late regression: (>5y: lost ability to hold objects, >9y lost motor skills): 1	Slight widening of hemispherical and cerebellar sulci : 1	no	yes	Hand skills regression (2y ; 5y ; 2y) : 3	Non-verbal (no regression: 2)	Yes: 2 (developmental coordination disorder: 1; unstable: 1)	Hand washing, mouthing and tongue protruding movements (15mo): 1	No: 3	Yes: 1	NA: 4	Yes: 2 (hypotonia)	Yes: 3	Yes: 1	No: 4	Yes: 1	NA: 4	NA: 4	NA: 4	1/11: 1 2/11:2; 3/11: 1	RTT-like	Lopergolo;
	M 12y,10mo	c.4204G>A,p.(Ala1402Thr)mat	Inherited from mother and grand-mother with mild symptoms	Yes:	Gen: 1 (9y)	(T-O: 1; F-T: 1)	Language regression: 1	Periventricular leukomalacia + periventricular cyst: 1			Temporary regression of hand skills : 1	Delayed (w stagnation): 1		Washing stereotypies, hands to face (17mo): 1	Apnoea: 1				No: 1									Parrini
		c.3011T>C,p.(Leu1004Pro)	De novo		SE : 1	Gen IED: 1		Subarachnoid spaces ectasia, thin CC: 1				Regression: 1
		0.4 Mb deletion ChX(GrCh37) :g.52954520-53 394275	De novo		No Epilepsy: 1	Normal: 1		N: 1
						Slow background: 1
HNRNPH2	F, 8y	c.616C>T, p.Arg206Trp	De novo	no	Yes (NA)	NA	no	vermis	no	yes	NA	NA	Yes (ataxia)	yes	NA	NA	NA	hypotonia	NA	NA	no	no	no	no	no	2021-01-11	RTT-like	Bain 2016
(ID + E)								hypoplasia
EEF1A2	F,6y	c.G274A (p.A92T)	De novo	no	Yes (1mo)	NA	no	NA	NA	NA	no	yes	no	yes	yes	yes	yes	yes	no	yes	yes	no	yes	yes	no	2021-08-11	RTT-like	Lopes
(ID + E)
JMJD1C	F, 29y	c.488 A>T, p.Pro163Leu	De novo	Head growth stagnation	Yes (NA) tonic epilepsy	NA	Yes (18mo, lost social interaction)	no	no	no	yes	Regressed	Yes (gait dyspraxia)	Yes (hand washing)	Yes (aerophagy)	yes	no	no	no	yes	no	no	no	no	no	2021-03-11	Typical RTT	Sáez
(ID + E)
List of abbreviations: AA: amino acids, Ab: absence, abn: abnormal, At: atonic, CC: corpus callosum, CI: cognitive impairment, CP: cerebral palsy, CR: case report, CSF: cerebrospinal fluid, CVI: central visual impairment, DD: developmental delay, DE: developmental encephalopathy, E: epilepsy, EE: epileptic encephalopathy, EEG: electroencephalogram, ENC: encephalopathy, EPC: Epilepsia partialis co…
* Including episodes of SE.
