# Supplementary material for: Rett Syndrome Spectrum in Monogenic Developmental-Epileptic Encephalopathies and Epilepsies: A Review
Source: Genes (Basel). 2021 Jul 28;12(8):1157. doi: 10.3390/genes12081157 (PMC8394997; doi:10.3390/genes12081157)
Supplement: Supplementary file 1 [file genes-12-01157-s001.zip › genes-1245896-Table S2.xlsx]

## Sheet: Sheet1
Table S2. Detailed information extracted from reviewed papers on neurodegenerative conditions with cases of patients presenting with Rett-like features.
gene	CLINICAL AND GENETIC DATA							DIDIAGNOSTIC CRITERIA for RTT syndrome
							REQUIRED	EXCLUSION CRITERIA FOR TYPICAL RTT			MAIN CRITERIA				SUPPORTIVE CRITERIA FOR ATYPICAL RTT
	Gender, age	variant	inheritance	microcephaly	Epilepsy/	EEG	period of regression followed by recovery/	Brain injury	Neurometabolic disease/	Grossly abnormal development	Hand skills	Language	Gait	Stereotypic hand movements	Breathing abnormalities	Bruxism	Impaired sleep pattern	Abnormal muscle tone	Peripheral	Scoliosis/	GR	Small cold hands and feet	Inappropriate	Diminished response to pain	Intense eye communic	tot	Initial DX	ref
					EE/DE		stabilization		severe infection	≤ 6 mo									vasomotor	kyphosis			laughing/
																			disturbances				screaming
																							spells
MFSD8	F, 7y	c.881C > A p.Thr294Lys	from hete parents	- 2DS	Yes (5y) TC + focal clonic	Slow background + IRDA	Yes (transient apparent stabilization) after 12 mo	mild global atrophy, 5y	yes	no	Reduced (voluntary grasping present) at 5y, lost at 6y	delayed	Lost (3.5y)	Midline HS (clapping, mouthing) since 18 mo	Yes (hyperventilation)	no	no	Axial hypotonia + appendicular hypertonia	no	no	no	no	no	no	no	2021-02-11	“RTT-like”	CRAIU
		c.754þ2T>A
MFSD8	F, 5y	c.525 T > A, p.Cys175Ter) biallelic	Not provided	no	FS (3y)	Abnormal background, T-P-O IED	language regression (2.5y) not followed by full stabilization: speech restored with decreased vocabulary	cortical atrophy, periventricular leukopathy, cerebellar atrophy (5y)	yes	no	lost	lost	lost	3.5y	no	no	no	yes	no	no	no	no	no	no	no	2021-01-11	“RTT-like”	Kozina
PPT1	F, 4y	c. 163A>T, p.Lys55*	from hete parents	NA	Yes (4y)	NA	Yes	Global cerebral atrophy (4y)	no	Yes (N in the first 12 mo)	NA	deterioration	Loss (3 y)	Hand stereotypies (17 mo)	yes	yes	yes	yes	no	no	yes	no	no	yes	no	2021-06-11	RTT-like	Wang Molecular Genetics and Genomics medicine
		c.31_32insGG, p.Ala11Glyfs*27			NA		Motor, speech & cognitive regression (17mo), further deterioration at 3 y (loss of ambulation and continence)
WDR45	3F, 16y, 10y, 6y	c.761_762insAG (p.Cys254Ter)	NA	no	Yes (15mo; 3y) refractory	NA: 2	Possible language regression (“young age”) Motor regression + cognitive decline (12y): 1/3	Pt 1: No (thin CC at 4 and 12y)	no	NA (DD, age of first concerns: NA)	Yes: 2	Non-verbal: 2	Independent walking (2y)	Yes (hand rubbing: 1; repetitively flicking things with her fingers: 1)	no	Yes: 1	Yes: 1	Yes* (spasticity) since 14y: 1; since 9y: 1	no	no	No:2	no	Yes: 2 (inappropriate laughing)	no	Yes: 1	2021-02-11	“Rett-like”	Chard
		c.614G>A (p.Gly205Asp)			Semiology NA	EEG: rare bilateral IED (pt3, no E)		Pt1, pt2, pt3: bilateral iron deposition in globi pallidi and substantia nigra (14y; 9y; 6y); mild atrophy (pt3)			Absent: 1		Abnormal gait with “hunched” posture (12y)	No: 1				Hypertonus since 6y (1)			Yes (height): 1					2021-02-11
		c.830+1G>C																								2021-02-11
WDR45	1	c.440-2 A > G	De novo	Yes (acquired)	Yes	Abn background	no	Thin CC, pontine atrophy, iron deposition (age NA)	no	Yes (head control: 8mo)	NA	Severely delayed	Yes dyspraxic gait	Washing, wringing, hand mouthing (6mo)	NA	yes	no	no	no	no	no	NA	yes	no	yes	2021-03-11	RTT-like	Hoffjan
WDR45	F, 6y	c.868 C > T, p.Q290*	De novo	no	Yes (head drop) age NA	Diffuse SW & PSW	no	Delayed myelination, enlarged ventricles (4y)	no	? (“before 10mo”)	present	No communicative language	No independent walking	Stereotyped behavior (including: hand wringing, finger sucking)	no	yes	no	LL spasticity	no	no	no	no	no	no	no	2021-02-11	RTT-like	Okamoto
								Iron deposition (6y)
WDR45	F, 14y	c.830þ1 G>A	De novo	no	Yes (Atonic) age NA	focal irregular PSW	Yes (4y)	No (3y, 4y)	no	no	regression (4y)	Lost (4y)	Ataxic gait	rubbing and licking (4y)	Yes (hyperventilation, abn deep breathing)	yes	no	Yes dystonia	yes	Yes (kyphosis)	no	yes	yes	yes	yes	2021-09-11	RTT	Ohba
								Iron deposition (11y) with progression (14y)
WDR45	1F, 6y	c.319_320delCT p.Leu107Phefs*7	De novo	yes	Yes, 3y	NA	no	NA	no	no	NA	Not acquired	NA	Stereotypic movements (24mo)	NA	Yes (24mo)	NA	NA	NA	NA	NA	NA	NA	NA	NA	NA (1/11?)	RTT-like	Kulikovskaja
WDR45	F	c.551delc p.S184LfsX13	De novo	yes	Yes (Age NA)	NA	no	NA	no	NA	no	no	yes	no	no	no	yes	Yes (truncal hypotonia + appendicular spasticity)	no	no	no	yes	yes	no	yes	2021-04-11	RTT-like	Srivastava
WDR45	2	c.249G>A, p.Trp83T*	De novo	Yes: 2/2	Yes: 2/2 (NA)	NA	Yes (hand skills and language, age NA)	Unremarkable (3y)	no	NA	Yes: 2/2	Yes: 1/2	Abnormal gait: 2/2 (regression, loss NA)	“repetitive hand acts”: 2/2	no	yes	No: 1	no	no	no	yes	no	no	NA	No: 1	2021-02-11	RTT-like	Wang Genetics and Genomics
		c.340_342delGAC, p.Asp114*															NA 1								NA: 1
EIF2B2	F, 13y	Biallelic c.C380T p.A127V	?	no	yes	NA	Yes (24mo)	N (3y)	no	no	yes	yes	no	yes	no	no	no	yes	yes	yes	no	yes	yes	no	no	2021-05-11	RTT-like	Lopes
